# Supplementary material for: Lower Interferon Regulatory Factor-8 Expression in Peripheral Myeloid Cells Tracks With Adverse Central Nervous System Outcomes in Treated HIV Infection
Source: Front Immunol. 2019 Nov 29;10:2789. doi: 10.3389/fimmu.2019.02789 (PMC6895026; doi:10.3389/fimmu.2019.02789)
Supplement: Supplementary Table 1 — Frequencies of each myeloid subset. After performing gating strategy as detailed in Supplementary Figure 1, frequencies of myeloid subsets with respect to total PBMCs are given here. [file Table_1.xlsx]

## Sheet: Suppl Table1
	Myeloid Subset	Percent Frequency of Total PBMC (%)
	Classical Monocyte	17.06 (13.06-23.02)
	Intermediate Monocyte	0.507 (0.372-0.851)
	Non-Classical Monocyte	0.828 (0.488-1.18)
	CD11c+ mDC	2.00 (1.28-3.08)
	CD123+ pDC	0.138 (0.095-0.220)
