# Supplementary material for: Lower Interferon Regulatory Factor-8 Expression in Peripheral Myeloid Cells Tracks With Adverse Central Nervous System Outcomes in Treated HIV Infection
Source: Front Immunol. 2019 Nov 29;10:2789. doi: 10.3389/fimmu.2019.02789 (PMC6895026; doi:10.3389/fimmu.2019.02789)
Supplement: Supplementary Table 3 — Complete analyses of correlations of IRF-8 density and regional brain volumes. Correlations using Kruskal Wallis testing was used to evaluate associations between IRF-8 expression density and regional brain volumes listed in the table. Values reflected in Figure 3 are reflected here in table format as this table. [file Table_3.xlsx]

## Sheet: Suppl Table 3
			Classical Monocyte	Intermediate Monocyte	Non-classical Monocyte	mDC	pDC
	Caudate	rho	0.1368	-0.03761	-0.08503	0.1302	0.2421
		p	0.5651	0.8749	0.7215	0.5844	0.3038
	Putamen	rho	0.3474	0.05039	0.1467	-0.05418	0.09474
		p	0.1334	0.8329	0.537	0.8205	0.6912
	Hippocampus	rho	0.5729	0.276	0.2814	0.2829	0.1865
		p	0.0083	0.2388	0.2294	0.2268	0.4312
	Amygdala	rho	0.2617	0.05942	-0.02257	0.02558	-0.03308
		p	0.2651	0.8035	0.9247	0.9147	0.8899
	Cerebellum White Matter	rho	0.2827	0.05942	0.1136	0.04364	-0.06466
		p	0.2272	0.8035	0.6334	0.855	0.7865
	Cerebellum White Matter	rho	0.2541	0.2023	0.2566	0.08427	-0.08722
		p	0.2796	0.3923	0.2748	0.7239	0.7146
	Cortical Grey Matter	rho	0.3534	0.1331	0.1543	0.04289	-0.02857
		p	0.1264	0.5758	0.5161	0.8575	0.9048
	Cortical White Matter	rho	0.415	0.5092	0.4725	0.398	0.209
		p	0.0688	0.0218	0.0354	0.0822	0.3765
	Subcortical Grey Matter	rho	0.3459	0.1865	0.2694	0.1573	0.01203
		p	0.1353	0.431	0.2508	0.5079	0.9599
