# Supplementary material for: Lower Interferon Regulatory Factor-8 Expression in Peripheral Myeloid Cells Tracks With Adverse Central Nervous System Outcomes in Treated HIV Infection
Source: Front Immunol. 2019 Nov 29;10:2789. doi: 10.3389/fimmu.2019.02789 (PMC6895026; doi:10.3389/fimmu.2019.02789)
Supplement: Supplementary Table 5 — Complete analyses of correlations of neuropsychological testing and soluble inflammatory markers. Correlations using Kruskal Wallis testing was used to evaluate associations between neuropsychological testing scores and regional soluble inflammatory markers listed in the table. [file Table_5.xlsx]

## Sheet: Suppl Table5
			Global 14	Learning and Memory	Psychomotor	Executive Function	Working Memory	Psychomotor Attention
	soluble E-Selectin	rho	0.1012	0.06491	0.2076	-0.01353	-0.1993	0.2947
		p	0.6895	0.7918	0.3798	0.9548	0.3995	0.2206
	soluble VCAM-1	rho	0.2846	0.3487	0.003755	0.009385	-0.1197	0.01445
		p	0.2523	0.1434	0.9875	0.9687	0.6151	0.9532
	soluble ICAM-1	rho	0.2757	0.4842	-0.1241	0.2316	0.2926	-0.03158
		p	0.2682	0.0357	0.6022	0.3259	0.2106	0.8979
	MMP-9	rho	-0.2716	-0.5228	-0.04964	-0.2466	-0.1865	-0.193
		p	0.2757	0.0216	0.8354	0.2946	0.431	0.4286
	MPO	rho	0.0186	-0.0781	0.2028	-0.09552	-0.1196	-0.03335
		p	0.9416	0.7506	0.3912	0.6887	0.6154	0.8922
	tPAI-1	rho	0.2168	0.1035	0.03686	0.09624	-0.185	0.1316
		p	0.3875	0.6733	0.8774	0.6865	0.4348	0.5913
	CRP	rho	-0.1369	0.1588	-0.09293	-0.04062	0.06433	-0.3896
		p	0.5881	0.516	0.6968	0.865	0.7876	0.0991
	SAA	rho	0.005163	0.1948	0.1249	0.0519	0.06283	-0.2667
		p	0.9838	0.4241	0.5998	0.828	0.7924	0.2698
	SAP	rho	0.01136	-0.1123	0.1497	-0.1624	-0.2309	-0.03684
		p	0.9643	0.6472	0.5288	0.4939	0.3273	0.881
	IL-1b	rho	0.06396	-0.01737	-0.009035	-0.1257	-0.359	-0.08125
		p	0.8009	0.9437	0.9698	0.5976	0.12	0.7409
	IL-6	rho	-0.1721	0.3731	0.005645	-0.38	-0.1618	-0.3354
		p	0.4947	0.1156	0.9812	0.0984	0.4954	0.1604
	IL-8	rho	-0.2137	0.08947	-0.01354	-0.2678	-0.5019	-0.1422
		p	0.3944	0.7157	0.9548	0.2537	0.0241	0.5615
	IL-10	rho	0.1549	0.007018	0.08951	0.02707	0.1196	0.1474
		p	0.5395	0.9773	0.7075	0.9098	0.6155	0.5471
	TNFa	rho	0.2272	0.01404	0.2715	0.2015	0.09703	0.2281
		p	0.3647	0.9545	0.2468	0.3943	0.684	0.3477
	MCP-1	rho	-0.2106	-0.4351	0.1768	-0.2226	-0.4257	0.03158
		p	0.4015	0.0626	0.456	0.3456	0.0613	0.8979
	VEGF	rho	0.1149	-0.1705	0.08515	0.2546	0.3436	-0.06769
		p	0.6498	0.4851	0.7211	0.2787	0.138	0.783
	IFN-g	rho	0.1422	0.1107	-0.2056	0.1009	-0.07985	0.02108
		p	0.5735	0.6518	0.3844	0.6721	0.7379	0.9317
