# Supplementary material for: Lower Interferon Regulatory Factor-8 Expression in Peripheral Myeloid Cells Tracks With Adverse Central Nervous System Outcomes in Treated HIV Infection
Source: Front Immunol. 2019 Nov 29;10:2789. doi: 10.3389/fimmu.2019.02789 (PMC6895026; doi:10.3389/fimmu.2019.02789)
Supplement: Supplementary Table 7 — Values of soluble inflammatory cytokine levels in each subject. Actual values of soluble inflammatory cytokine levels measured in each subject are shown in the table. [file Table_7.xlsx]

## Sheet: Suppl Table7
	Subject ID	sE-Selectin	sVCAM-1	sICAM-1	MMP-9	MPO	tPAI-1	CRP	SAA	SAP	IL-1b	IL-6	IL-8	IL-10	TNFa	MCP-1	VEGF	IFN-y
	30	61.03	936.33	40.91	89.35	16.16	197.54	8687.54	10579.9	485467	0.315	0.72	3.96	0.7	0.1	54.17	9.115	0.66
	87	45.97	1230.96	106.51	67.25	15.24	88.96	3943.55	4070.5	57520.7	0.275	0.25	2.1	1.55	1.79	128.03	61.97	0.23
	92	49.18	1118.65	111.24	36.06	12.01	76.83	9039.25	8275.56	103518	0.275	1.63	3.66	2.05	4.26	146.7	13.845	0.73
	111	33.93	880.36	189.25	35.07	7.09	125.81	16143.1	3462.55	51363.2	0.275	0.71	2.98	1.8	2.82	132.64	23.46	0.85
	114	33.55	961.64	117.16	32.17	5.56	83.88	17913	11599.2	54298.5	0.275	1.88	2.89	1.31	2.13	134.72	51.57	0.61
	123	111.82	1463.48	251.4	19.99	13.25	85.34	6163.34	2495.79	29645.9	0.275	2.11	9.94	0.01	1.27	45.09	13.845	0.11
	135	21.91	862.55	128.32	29.94	8.4	51.93	266488	1000000	69513.2	0.23	1.25	3.88	0.4	2.97	124.84	38.85	0.61
	136	32	946.81	201.46	41.59	5.56	122.54	4968.28	4136.3	58508.8	0.275	0.25	2.85	0.68	0.9	89.2	13.845	0.85
	145	32.9	1482.9	256.87	47.84	21.16	117.73	31824.9	77310.2	118110	0.31	1.11	3.18	6.23	3.81	50.99	20.33	0.37
	152	38.95	1101.95	129.98	121.77	25.4	92.2	2493.5	2696.23	122012	0.31	1.26	3.59	0.93	1.54	162.19	35.35	0.13
	153	26.89	1204.76	106.76	70.21	12.41	41.89	1070.95	1590.71	21525.1	0.31	0.14	3.69	5.53	2.52	122.7	13.03	0.83
	154	38.6	1126.43	142.21	154.19	19.92	105.11	10886.3	79319.8	99416.9	0.31	4.57	3.58	0.81	0.55	100.38	54.52	0.6
	181	14.48	1062.66	102.07	43.98	14.82	64.59	8023.16	6726.59	111084	0.31	1.9	1.89	1.77	1.18	50.71	13.03	0.6
	204	77.93	1286.46	122.74	171.44	288.79	175.65	200000	1000000	1000000	0.315	2.27	10.78	5.1	0.09	147.58	6.55	2.01
	210	46.69	1344.08	152.07	34.92	14.77	132.83	35086.5	13274.5	228720	0.315	1.02	4.11	0.38	2.72	98.36	41.75	0.91
	221	68.04	1352.45	187.26	138.36	24.09	123.79	200000	42993	306868	0.315	1.02	3.72	2.44	2.22	110.16	22.71	0.66
	222	22.2	1256.16	173.89	134.17	18.36	91.45	84466.6	42140.2	430895	0.315	1.24	3.96	0.92	3.51	144.2	101.84	0.41
	226	41.55	1377.46	171.45	41.66	18.06	66.14	5333.23	15320.1	82193.8	0.315	1.17	4.16	3.1	4.66	163.8	69.21	1.16
	243	14.93	1226.53	134	57.21	17.13	102.51	58641	23475.9	263578	0.315	0.57	4.52	0.245	6.3	258.91	26.37	0.16
	245	55.5	2381.04	350.72	26.31	17.56	126.31	11121.4	5856.22	66935.5	0.32	2.88	9.01	9.71	10.47	289.41	0.32	1.15
